# Supplementary material for: EcoSpec: Highly Equipped Tower-Based Hyperspectral and Thermal Infrared Automatic Remote Sensing System for Investigating Plant Responses to Environmental Changes
Source: Sensors (Basel). 2020 Sep 23;20(19):5463. doi: 10.3390/s20195463 (PMC7582789; doi:10.3390/s20195463)
Supplement: Supplementary file 1 [file sensors-20-05463-s001.zip]

Archive with 1 entries (1 files):
- sensors-908722-supplementary.mp4
